# Supplementary material for: Development of Nutrient Rich Morning Meals for Students by Concept of Tapas
Source: Foods. 2024 Oct 28;13(21):3432. doi: 10.3390/foods13213432 (PMC11545402; doi:10.3390/foods13213432)
Supplement: Supplementary file 1 [file foods-13-03432-s001.zip]

Archive with 1 entries (1 files):
- foods-3272382-supplementary.pdf
